# Supplementary material for: Using Lamin B1 mRNA for the early diagnosis of hepatocellular carcinoma: a cross-sectional diagnostic accuracy study
Source: F1000Res. 2018 Aug 24;7:1339. [Version 1] doi: 10.12688/f1000research.14795.1 (PMC6208568; doi:10.12688/f1000research.14795.1)
Supplement: Complete raw data associated with the study, including demographic information, infection status, tumor characteristics and Cq values [file f1000research-7-16100-s0000.tgz]

Archive with 1 entries (1 files):
- b4bf233b-d742-4d28-b281-316284679300_lamin_data_08072018.txt
