# Supplementary material for: Using Lamin B1 mRNA for the early diagnosis of hepatocellular carcinoma: a cross-sectional diagnostic accuracy study
Source: F1000Res. 2018 Aug 24;7:1339. [Version 1] doi: 10.12688/f1000research.14795.1 (PMC6208568; doi:10.12688/f1000research.14795.1)
Supplement: Complete raw data associated with the study, including demographic information, infection status, tumor characteristics and Cq values [file f1000research-7-16100-s0000.tgz › b4bf233b-d742-4d28-b281-316284679300_lamin_data_08072018.txt]

													
				Age	Gender	Ascitis		"HBV 
Infection "	"HCV
Infection"		AFP		"Tumour
Nodules"		"Tumour 
Size"		STAGE		"LMNB1 
Mrna"	Raw Cq
HCC Cases		1	62	M	P		N			P			3.9		1			<3			A(EARLY)	1.6		31.22553
			2	58	M	N		N			P			27.5		2			>3			B(LATE)		5.1		40.6531
			3	59	M	P		N			P			2.5		muliple			>3			C(LATE)		32.4		25.46568
			4	62	M	P		N			P			312.7		multiple		>3			C(LATE)		17.4		27.44258
			5	55	M	N		N			P			10		2			>3			B(LATE)		3.7		30.30607
			6	61	F	P		N			P			251		multiple		>3			C(LATE)		11.9		27.64071
			7	58	M	P		N			P			680		1			<3			A(EARLY)	2		29.7636
			8	57	M	P		N			P			243		2			>3			B(LATE)		4.5		33.03367
			9	69	M	P		N			P			4000		multiple		>3			C(LATE)		18.8		30.45094
			10	54	M	P		N			P			10		multiple		>3			C(LATE)		24.4		29.76479
			11	58	M	N		N			P			17.6		multiple		>3			C(LATE)		19.4		25.96562
			12	60	M	N		N			P			5.6		1			<3			A(EARLY)	2.1		32.18321
			13	57	M	N		N			P			243		2			>3			B(LATE)		5.1		31.4931
			14	60	F	N		N			P			8.8		1			<3			A(EARLY)	2.8		33.92817
			15	59	M	N		N			P			1.9		1			<3			A(EARLY)	2.3		32.72197
			16	60	M	P		N			P			44829		multiple		>3			C(LATE)		10		31.29167
			17	57	F	N		N			P			20.1		1			<3			A(EARLY)	1.7		31.24807
			18	62	M	N		N			P			11793		2			>3			B(LATE)		3.6		32.3556
			19	47	M	P		N			P			11000		2			>3			B(LATE)		8.3		28.14049
			20	49	M	N		N			P			142		1			<3			A(EARLY)	2.5		31.12167
			21	64	M	P		N			P			3.8		1			<3			A(EARLY)	1.6		32.49553
			22	60	M	N		N			P			2.3		1			<3			A(EARLY)	1.7		33.02807
			23	55	M	P		N			P			203		multiple		>3			C(LATE)		23.3		27.76134
			24	60	M	N		N			P			35.6		1			<3			A(EARLY)	2		29.9336
			25	58	M	P		N			P			32418		2			>3			B(LATE)		6		29.82864
			26	63	M	N		N			P			101		1			<3			A(EARLY)	2		37.0636
			27	50	M	N		N			P			50000		multiple		>3			C(LATE)		32		27.8436
			28	58	M	N		N			P			2.2		1			<3			A(EARLY)	1.8		32.0456
			29	55	M	N		N			P			6.9		1			<3			A(EARLY)	4		33.3736
			30	49	M	P		N			P			14		1			<3			A(EARLY)	2.3		33.62197
Pathological Controls	31	50	M	P		N			P			4.13										1		31.8236
			32	45	M	N		N			P			1										1		32.7236
			33	56	F	N		N			P			9.2										0.8		32.33553
			34	50	M	P		N			P			3.5										2.7		29.03064
			35	50	M	N		N			P			1										0.8		31.20553
			36	65	M	P		N			P			2.3										1		30.6236
			37	45	F	N		N			P			3.4										0.7		32.60817
			38	30	M	N		N			P			4.2										1.3		31.14509
			39	52	M	N		P			P			1.2										0.9		32.2456
			40	70	F	N		N			P			9										0.3		32.86057
Healthy Controls	41	41	M	N		N			N			0.8										3		30.23864
			42	37	M	N		N			N			1.2										1		31.1236
			43	60	M	N		N			N			1										1		31.7036
			44	48	M	N		N			N			3.3										1		30.3036
			45	47	M	N		N			N			1.1										1		30.9336
			46	35	F	N		N			N			4										0.2		36.08553
			47	31	M	N		N			N			1										1.1		28.8061
			48	50	M	N		N			N			5										1.4		32.95817
			49	55	F	N		N			N			2.5										0.8		30.44553
			50	40	F	N		N			N			1.4										1		32.3136
N: Negative - P: Positive 												
